# Supplementary material for: Probiotics for the Prevention of Antibiotic-Associated Diarrhea in Outpatients—A Systematic Review and Meta-Analysis
Source: Antibiotics (Basel). 2017 Oct 12;6(4):21. doi: 10.3390/antibiotics6040021 (PMC5745464; doi:10.3390/antibiotics6040021)
Supplement: Supplementary file 1 [file antibiotics-06-00021-s001.zip]

Archive with 11 entries (10 files):
- Supplementary Materials - antibiotics/
- Supplementary Materials - antibiotics/S10_search strategy.docx
- Supplementary Materials - antibiotics/S1_study flow diagram.docx
- Supplementary Materials - antibiotics/S2_characteristics of included studies (RevMan).pdf
- Supplementary Materials - antibiotics/S3_Overall pooled analysis.docx
- Supplementary Materials - antibiotics/S4_GRADE analysis.docx
- Supplementary Materials - antibiotics/S5_dose response.docx
- Supplementary Materials - antibiotics/S6_age groups.docx
- Supplementary Materials - antibiotics/S7_Trials with H. pylori eradication therapy.docx
- Supplementary Materials - antibiotics/S8_Low risk of bias.docx
- Supplementary Materials - antibiotics/S9_Intention-to-treat analyses.docx
